# Supplementary material for: Low-Density Lipoprotein Cholesterol Is Independently Associated with White Matter Injury Beyond Coronary Artery Calcium: Insights into Brain Aging
Source: J Clin Med. 2026 Apr 25;15(9):3277. doi: 10.3390/jcm15093277 (PMC13164002; doi:10.3390/jcm15093277)
Supplement: Supplementary file 1 [file jcm-15-03277-s001.zip]

Archive with 1 entries (1 files):
- jcm-4239652-supplementary.pdf
